# Supplementary material for: Momordica charantia L. (Cucurbitaceae) Leaf Extract from Phytochemical Characterization and Toxicity Evaluation to Modulation of Pro-Inflammatory Cytokines and MAPK/NFκB Pathways
Source: Molecules. 2025 Nov 7;30(22):4335. doi: 10.3390/molecules30224335 (PMC12655299; doi:10.3390/molecules30224335)
Supplement: Supplementary file 1 [file molecules-30-04335-s001.zip]

Archive with 1 entries (1 files):
- molecules-3928752-supplementary.pdf
